# Supplementary material for: Severe COVID-19 pneumonia: Perfusion analysis in correlation with pulmonary embolism and vessel enlargement using dual-energy CT data
Source: PLoS One. 2021 Jun 8;16(6):e0252478. doi: 10.1371/journal.pone.0252478 (PMC8186798; doi:10.1371/journal.pone.0252478)
Supplement: S1 Data — (XLSX) [file pone.0252478.s001.xlsx]

## Sheet: Tabelle1
patient	patient age	patient gender (0=f, 1=m)	clinical indication for DECT	corticosteroids	invasive ventilation at time of DECT	ECMO at time of DECT	anticoagulation at time of DECT
#	(years)
			worsening = 1	0 = no	0 = no	0 = no	0 = prophylactic
			susp. PE =2	1= yes	1= yes	1= yes	1= therapeutic. 2 = half therapeutic
1	68	1	1	0	1	0	0
2	65	1	1	1	1	0	1
3	68	0	1	0	1	0	1
4	60	1	1+2	0	1	0	0
5	68	0	1	1	1	0	1
6	63	1	2	1	1	1	1
7	73	0	1	1	1	0	2
8	64	0	1	0	1	1	1
9	36	1	1	0	1	1	1
10	68	1	1	0	1	1	1
11	39	1	1	0	1	0	0
12	57	1	1	0	0	0	0
13	31	1	1	0	1	0	0
14	51	1	1	1	1	1	1
15	64	0	2	0	0	0	1
16	62	1	1	0	1	0	0
17	73	1	1	0	1	0	1
18	69	1	1	0	1	1	0
19	55	1	1	0	1	1	1
20	55	1	1	0	1	0	1
21	44	0	1	0	1	1	1
22	57	1	1+2	1	1	0	0
23	55	1	1+2	0	1	0	2
24	51	1	1	1	1	0	1
25	67	1	1	1	1	1	1
26	21	0	1	0	0	0	0
27	51	1	1	0	1	0	1
